# Supplementary material for: Defining an Abnormal Geriatric Assessment: Which Deficits Matter Most?
Source: Cancers (Basel). 2023 Dec 9;15(24):5776. doi: 10.3390/cancers15245776 (PMC10742229; doi:10.3390/cancers15245776)
Supplement: Supplementary file 1 [file cancers-15-05776-s001.zip]

Archive with 1 entries (1 files):
- cancers-2708279-supplementary.pdf
